# Supplementary material for: EcoLiDAR: An economical LiDAR scanner for ecological research
Source: PLoS One. 2024 Jun 25;19(6):e0298712. doi: 10.1371/journal.pone.0298712 (PMC11198765; doi:10.1371/journal.pone.0298712)
Supplement: S2 File — Raw and processed EcoLiDAR scans, with the respective analysis R codes. (ZIP) [file pone.0298712.s002.zip]

Archive with 15 entries (14 files):
- EcoLiDAR-main/
- EcoLiDAR-main/EcoLiDAR Functions.r
- EcoLiDAR-main/EcoLiDAR data analysis.R
- EcoLiDAR-main/Merged point cloud - normalized.png
- EcoLiDAR-main/Merged point cloud.png
- EcoLiDAR-main/Panoramic_merged.jpg
- EcoLiDAR-main/Rotating head files.rar
- EcoLiDAR-main/Tree trunk cross section at breast height.png
- EcoLiDAR-main/merged.rar
- EcoLiDAR-main/merged_gnd.rar
- EcoLiDAR-main/merged_veg.rar
- EcoLiDAR-main/raw_scan_1.rar
- EcoLiDAR-main/raw_scan_2.rar
- EcoLiDAR-main/raw_scan_3.rar
- EcoLiDAR-main/raw_scan_4.rar
